# Supplementary material for: Structural Features of a Tiny Viral Protein, ORF7b of SARS-CoV-2
Source: Int J Mol Sci. 2026 Jul 4;27(13):6022. doi: 10.3390/ijms27136022 (PMC13362368; doi:10.3390/ijms27136022)
Supplement: Supplementary file 1 [file ijms-27-06022-s001.zip]

Archive with 1 entries (1 files):
- ijms-4366328-supplementary.pdf
